# Supplementary material for: Wavelet image scattering based glaucoma detection
Source: BMC Biomed Eng. 2023 Mar 2;5:1. doi: 10.1186/s42490-023-00067-5 (PMC9979468; doi:10.1186/s42490-023-00067-5)
Supplement: Supplementary file 1 — Additional file 1. Glaucoma Random. This is an excel workbook containing classification results for the glaucoma class in the test set of the randomly partitioned dataset. The workbook contains three worksheets. Each worksheet contains results for individual classification algorithm (i.e. SVM, LR and CNN). [file 42490_2023_67_MOESM1_ESM.xlsx]

## Sheet: SVM
Parameter Setting	Blue Channel			Green Channel			Red Channel			Gray Scale
	Precision	Recall	F1-score	Precision	Recall	F1-score	Precision	Recall	F1-score	Precision	Recall	F1-score
1	79.3486	84.2308	81.7168	94.5382	82.3077	88	88.8652	94.2308	91.4694	92.8088	88.0769	90.381
2	80.9415	78.4615	79.6822	79.7715	78.4615	79.1111	89.954	82.3077	85.9612	81.5426	84.2308	82.8649
3	80.9759	82.3077	81.6364	86.8443	76.5385	81.3663	89.5338	86.1538	87.8113	78.77	82.3077	80.5
4	74.9554	63.0769	68.5051	86.0432	78.4615	82.0777	88.5347	82.3077	85.3077	83.9966	80.3846	82.1509
5	81.4526	72.6923	76.8235	85.1071	84.2308	84.6667	89.9237	99.6154	94.5217	80.9798	86.1538	83.4867
6	73.4801	65	68.9804	84.0882	76.5385	80.1359	88.8802	78.4615	83.3465	82.1515	78.4615	80.2642
7	83.3785	66.9231	74.25	77.3206	74.6154	75.9439	88.5852	72.6923	79.8557	82.1336	74.6154	78.1942
8	81.5426	84.2308	82.8649	91.8551	72.6923	81.1579	102.24	86.1538	93.5102	96.4076	98.8462	97.6117
9	79.2597	80.3846	79.8182	73.4029	72.6923	73.0459	89.8139	76.5385	82.6465	76.4827	78.4615	77.4595
10	92.4588	80.3846	86	82.7832	76.5385	79.5385	90.8039	74.6154	81.9175	86.3756	84.2308	85.2897
11	77.9938	76.5385	77.2593	88.3009	76.5385	82	87.4357	78.4615	82.7059	80.1792	72.6923	76.2524
12	80.9415	78.4615	79.6822	80.3068	76.5385	78.3774	89.9237	99.6154	94.5217	87.6878	84.2308	85.9245
13	NAN	15	NaN	87.1648	82.3077	84.6667	85.8421	82.3077	84.0377	80.3068	76.5385	78.3774
14	77.7644	72.6923	75.1429	85.2841	80.3846	82.7619	90.9164	80.3846	85.3267	89.0459	84.2308	86.5714
15	73.2113	86.1538	79.157	89.954	82.3077	85.9612	97.4125	88.0769	92.5098	92.6206	93.8462	93.2294
16	78.4624	74.6154	76.4906	74.4575	78.4615	76.4071	87.4357	78.4615	82.7059	79.1309	76.5385	77.8131
17	76.0874	80.3846	78.177	88.8802	78.4615	83.3465	91.4258	82.3077	86.6275	80.4428	88.0769	84.087
18	76.6691	66.9231	71.4653	81.5235	76.5385	78.9524	91.4258	82.3077	86.6275	81.5497	80.3846	80.963
19	79.4589	70.7692	74.8627	80.8667	74.6154	77.6154	95.4167	86.1538	90.549	86.8863	86.1538	86.5185
20	78.3691	65	71.0612	79.7715	78.4615	79.1111	92.3703	86.1538	89.1538	81.3216	68.8462	74.5657
21	75.2773	61.1538	67.4845	85.2841	80.3846	82.7619	77.5439	78.4615	78	86.2222	74.6154	80
22	80.317	57.3077	66.8889	78.9506	72.6923	75.6923	92.3703	86.1538	89.1538	81.3967	95.7692	88
23	70.5686	61.1538	65.5248	87.0466	72.6923	79.2245	84.8086	74.6154	79.3861	84.1482	68.8462	75.732
24	80.1792	72.6923	76.2524	84.0882	76.5385	80.1359	93.4211	84.2308	88.5882	86.0432	78.4615	82.0777
25	77.3206	74.6154	75.9439	80.9415	78.4615	79.6822	90.1867	72.6923	80.5	74.4396	72.6923	73.5556
26	79.9879	68.8462	74	83.8801	84.2308	84.055	97.7785	90	93.7282	92.8088	88.0769	90.381
27	70.6854	70.7692	70.7273	86.6172	80.3846	83.3846	89.2165	74.6154	81.2653	84.1438	72.6923	78
28	80.9415	78.4615	79.6822	83.4036	78.4615	80.8571	98.3096	84.2308	90.7273	84.7001	78.4615	81.4615
29	73.7566	63.0769	68	82.6925	84.2308	83.4545	89.2165	74.6154	81.2653	77.5439	78.4615	78
30	84.0882	76.5385	80.1359	79.7715	78.4615	79.1111	97.4613	80.3846	88.1031	86.3756	84.2308	85.2897
31	69.6968	57.3077	62.898	79.7715	78.4615	79.1111	87.4357	78.4615	82.7059	77.9938	76.5385	77.2593
32	76.6185	72.6923	74.6038	77.3206	74.6154	75.9439	96.1854	82.3077	88.7071	79.6438	74.6154	77.0476
33	79.2172	55.3846	65.191	94.2885	88.0769	91.0769	86.3756	84.2308	85.2897	87.9985	80.3846	84.0194
34	71.6803	61.1538	66	82.1336	74.6154	78.1942	84.7001	78.4615	81.4615	72.3992	72.6923	72.5455
35	75.3414	84.2308	79.5385	80.8667	74.6154	77.6154	82.1329	82.3077	82.2202	82.6114	88.0769	85.2566
36	74.3185	66.9231	70.4272	83.9966	80.3846	82.1509	84.0882	76.5385	80.1359	84.5639	82.3077	83.4206
37	81.3216	68.8462	74.5657	80.9415	78.4615	79.6822	87.9985	80.3846	84.0194	77.9938	76.5385	77.2593
38	74.9554	63.0769	68.5051	80.9759	82.3077	81.6364	94.0614	80.3846	86.6869	84.4094	86.1538	85.2727
39	77.7644	72.6923	75.1429	84.5639	82.3077	83.4206	86.2222	74.6154	80	79.9879	68.8462	74

## Sheet: LR
Parameter Setting	Blue Channel			Green Channel			Red Channel			Gray Scale
	Precision	Recall	F1-score	Precision	Recall	F1-score	Precision	Recall	F1-score	Precision	Recall	F1-score
1	83.4011	73.8462	78.3333	NAN	0	NaN	80.7692	75	77.7778	90.8955	70	79.0909
2	NAN	0	NaN	NAN	0	NaN	NAN	0	NaN	78.575	71.9231	75.102
3	81.8912	68.0769	74.3478	84.3836	70	76.5217	78.2766	71.1538	74.5455	87.5	70	77.7778
4	NAN	0	NaN	NAN	0	NaN	NAN	0	NaN	91.0197	73.8462	81.5385
5	82.9195	70	75.914	81.3711	62.3077	70.5747	81.9151	76.9231	79.3407	91.6929	68.0769	78.1395
6	78.1592	81.5385	79.8131	79.6423	64.2308	71.1111	84.2327	71.1538	77.1429	NAN	0	NaN
7	84.8057	73.8462	78.9474	75.6218	64.2308	69.4624	75.4902	53.8462	62.8571	88.7777	66.1538	75.814
8	87.7862	73.8462	80.2151	87.3186	83.4615	85.3465	80.5518	76.9231	78.6957	90.5997	66.1538	76.4706
9	80.8005	66.1538	72.7473	78.575	71.9231	75.102	73.3064	73.0769	73.1915	NAN	0	NaN
10	NAN	0	NaN	82.0494	73.8462	77.732	NAN	0	NaN	93.5991	68.0769	78.8235
11	NAN	0	NaN	NAN	0	NaN	NAN	0	NaN	NAN	0	NaN
12	80.2569	56.5385	66.3415	85.3216	58.4615	69.3827	75.641	75	75.3191	91.8498	71.9231	80.6742
13	81.8106	58.4615	68.1928	85.3753	66.1538	74.5455	NAN	0	NaN	95.4549	64.2308	76.7901
14	83.9193	52.6923	64.7368	NAN	0	NaN	26.1054	28.8462	27.4074	91.6929	68.0769	78.1395
15	86.2662	73.8462	79.5745	91.0201	77.6923	83.8298	78.2813	67.3077	72.381	NAN	0	NaN
16	83.4011	73.8462	78.3333	NAN	0	NaN	84.2327	71.1538	77.1429	85.9091	70	77.1429
17	85.3527	71.9231	78.0645	78.575	71.9231	75.102	NAN	0	NaN	NAN	0	NaN
18	NAN	0	NaN	NAN	0	NaN	NAN	0	NaN	NAN	0	NaN
19	NAN	0	NaN	95.5474	71.9231	82.069	NAN	0	NaN	93.5991	68.0769	78.8235
20	84.3836	70	76.5217	85.6715	75.7692	80.4167	NAN	0	NaN	NAN	0	NaN
21	NAN	0	NaN	84.8057	73.8462	78.9474	NAN	0	NaN	NAN	0	NaN
22	NAN	0	NaN	78.4387	52.6923	63.038	NAN	0	NaN	83.4011	73.8462	78.3333
23	25.0669	21.9231	23.3898	NAN	0	NaN	NAN	0	NaN	80.2569	56.5385	66.3415
24	NAN	0	NaN	78.4879	79.6154	79.0476	30.6595	30.7692	30.7143	NAN	0	NaN
25	79.137	68.0769	73.1915	71.8753	50.7692	59.5062	NAN	0	NaN	78.8608	70	74.1667
26	78.054	66.1538	71.6129	83.2375	79.6154	81.3861	76.9112	73.0769	74.9451	87.5	70	77.7778
27	76.7937	52.6923	62.5	86.6148	81.5385	84	NAN	0	NaN	79.0465	46.9231	58.8889
28	77.8394	68.0769	72.6316	85.864	64.2308	73.4884	68.3525	67.3077	67.8261	88.1573	62.3077	73.012
29	70.9942	68.0769	69.505	NAN	0	NaN	NAN	0	NaN	25.7992	21.9231	23.7037
30	82.6167	64.2308	72.2727	78.5397	60.3846	68.2759	21.172	26.9231	23.7037	80.1613	70	74.7368
31	NAN	0	NaN	82.7422	81.5385	82.1359	79.4347	61.5385	69.3506	84.2039	64.2308	72.8736
32	25.3417	21.9231	23.5088	84.2699	75.7692	79.7938	84.4765	69.2308	76.0976	NAN	0	NaN
33	81.1309	71.9231	76.25	88.0008	81.5385	84.6465	NAN	0	NaN	NAN	0	NaN
34	NAN	0	NaN	80.7477	73.8462	77.1429	78.1979	65.3846	71.2195	87.5	70	77.7778
35	NAN	0	NaN	83.8896	71.9231	77.4468	79.7728	67.3077	73.012	NAN	0	NaN
36	79.137	68.0769	73.1915	84.8057	73.8462	78.9474	NAN	0	NaN	90.8955	70	79.0909
37	81.8106	58.4615	68.1928	83.4011	73.8462	78.3333	NAN	0	NaN	87.7862	73.8462	80.2151
38	79.3993	66.1538	72.1739	84.2699	75.7692	79.7938	74.4433	51.9231	61.1765	NAN	0	NaN
39	75.3695	46.9231	57.8378	83.8896	71.9231	77.4468	71.3768	50	58.806	84.8801	68.0769	75.5556

## Sheet: CNN
Blue Channel			Green Channel			Red Channel			Gray Scale
Precision	Recall	F1-score	Precision	Recall	F1-score	Precision	Recall	F1-score	Precision	Recall	F1-score
80.4348	71.1538	75.5102	77.193	84.6154	80.7339	80	84.6154	82.243	72	69.2308	70.5882
