# Supplementary material for: Wavelet image scattering based glaucoma detection
Source: BMC Biomed Eng. 2023 Mar 2;5:1. doi: 10.1186/s42490-023-00067-5 (PMC9979468; doi:10.1186/s42490-023-00067-5)
Supplement: Supplementary file 2 — Additional file 2. Glaucoma Hospital. This is an excel workbook containing classification results for the glaucoma class in the test set of the dataset partitioned by hospital. The workbook contains three worksheets. Each worksheet contains results for individual classification algorithm (i.e. SVM, LR and CNN). [file 42490_2023_67_MOESM2_ESM.xlsx]

## Sheet: SVM
BC								GC						RC						GS
88.7946	69.6429	78.0612						80.7758	78.5714	79.6584				90.0953	73.2143	80.7823				81.1057	94.6429	87.3529
78.7975	75	76.8519						75.6268	78.5714	77.071				87.3663	73.2143	79.6667				69.1646	94.6429	79.9223
62.5022	85.7143	72.2906						86.5002	73.2143	79.3046				81.6079	75	78.1646				86.0544	78.5714	82.1429
81.6079	75	78.1646						81.7102	73.2143	77.2293				82.2024	78.5714	80.3459				78.7608	76.7857	77.7607
75.1452	82.1429	78.4884						76.5286	87.5	81.6474				91.1243	80.3571	85.4027				89.3218	80.3571	84.6026
86.7159	71.4286	78.3333						86.1734	76.7857	81.2092				77.4793	75	76.2195				72.8728	89.2857	80.2486
72.6295	85.7143	78.6313						82.3497	75	78.5032				80.9737	73.2143	76.8987				83.0109	76.7857	79.7771
77.5223	73.2143	75.3067						79.4776	75	77.1739				93.0385	73.2143	81.9444				86.544	91.0714	88.75
75.6044	76.7857	76.1905						75.6159	91.0714	82.6271				83.8838	75	79.1935				91.3556	71.4286	80.1724
80.8824	75	77.8302						86.1734	76.7857	81.2092				84.8288	73.2143	78.5948				79.4046	80.3571	79.878
86.9727	69.6429	77.349						83.2339	73.2143	77.9032				90.0953	73.2143	80.7823				82.1429	82.1429	82.1429
92.0321	73.2143	81.5517						84.6774	75	79.5455				80.7758	78.5714	79.6584				76.4436	85.7143	80.814
78.1315	75	76.5337						76.8371	78.5714	77.6946				80.8174	76.7857	78.75				75.7886	83.9286	79.6512
73.0413	83.9286	78.1073						76.9614	83.9286	80.2941				87.3663	73.2143	79.6667				86.0544	78.5714	82.1429
71.4018	82.1429	76.3966						72.8009	94.6429	82.2973				126.796	58.9286	80.4622				82.1791	87.5	84.7561
75.6268	78.5714	77.071						75.9586	87.5	81.3218				83.8838	75	79.1935				83.0109	76.7857	79.7771
76.8288	76.7857	76.8072						77.4797	80.3571	78.8922				85.0664	83.9286	84.4937				65.7703	96.4286	78.202
94.2376	67.8571	78.9007						85.6546	73.2143	78.9474				124.528	58.9286	80				88.5023	71.4286	79.0541
76.5286	87.5	81.6474						76.3074	82.1429	79.1176				81.6079	75	78.1646				88.3441	82.1429	85.1307
98.0769	60.7143	75						78.7458	78.5714	78.6585				89.4293	71.4286	79.4218				72.3737	89.2857	79.9451
82.1629	80.3571	81.25						80.085	78.5714	79.321				84.8288	73.2143	78.5948				79.4182	82.1429	80.7576
80.0785	82.1429	81.0976						79.5483	73.2143	76.25				79.4776	75	77.1739				79.6475	71.4286	75.3145
81.4461	83.9286	82.6687						76.9054	82.1429	79.4379				82.4634	73.2143	77.5641				74.9584	89.2857	81.4972
85.4895	75	79.902						84.6774	75	79.5455				76.226	78.5714	77.381				64.4828	78.5714	70.8333
71.5083	83.9286	77.2222						78.1085	80.3571	79.2169				78.1035	76.7857	77.439				72.0229	91.0714	80.4348
73.1453	85.7143	78.9326						80.0785	82.1429	81.0976				85.6546	73.2143	78.9474				81.4668	85.7143	83.5366
101.373	67.8571	81.2963						77.5151	82.1429	79.7619				80.2532	73.2143	76.5723				63.1	94.6429	75.7177
68.9538	87.5	77.1277						74.0261	82.1429	77.8736				79.4776	75	77.1739				68.8289	91.0714	78.4031
80.085	78.5714	79.321						79.432	76.7857	78.0864				85.0144	71.4286	77.6316				71.75	87.5	78.8462
75.2186	83.9286	79.3353						75.7886	83.9286	79.6512				80.1724	75	77.5				70.6409	96.4286	81.5445
78.75	80.3571	79.5455						95.9713	69.6429	80.7143				93.0385	73.2143	81.9444				81.6079	75	78.1646
73.1453	85.7143	78.9326						81.7102	73.2143	77.2293				82.4634	73.2143	77.5641				72.8662	80.3571	76.4286
68.5142	87.5	76.8519						78.7975	75	76.8519				82.6087	71.4286	76.6129				76.5286	87.5	81.6474
92.115	67.8571	78.1469						80.8824	75	77.8302				78.7458	78.5714	78.6585				75.1452	82.1429	78.4884
72.9478	82.1429	77.2727						82.011	69.6429	75.3226				78.1315	75	76.5337				65.7703	96.4286	78.202
71.6248	85.7143	78.0387						72.7471	87.5	79.4444				78.7975	75	76.8519				65.9545	94.6429	77.7363
88.2582	83.9286	86.039						82.4634	73.2143	77.5641				80.8174	76.7857	78.75				80.0728	80.3571	80.2147
78.8074	83.9286	81.2874						83.7749	76.7857	80.1282				86.0952	69.6429	77				71.75	87.5	78.8462
88.9364	75	81.3758						77.4597	76.7857	77.1212				78.7608	76.7857	77.7607				94.7603	66.0714	77.8571

## Sheet: LR
	BC						GC						RC								GS
	34.1033	29.1429	31.4286				69.9904	68.2143	69.0909				73.8741	80.7143	77.1429						73.4395	75.3571	74.386
	53.2667	48.7857	50.9278				70.8825	64.6429	67.619				75.1579	64.6429	69.505						67.1479	64.6429	65.8716
	58.4813	57.7143	58.0952				67.3662	68.2143	67.7876				77.6497	73.5714	75.5556						62.269	59.2857	60.7407
	59.7458	59.5	59.6226				#VALUE!	20	NaN				70.6235	78.9286	74.5455						74.0533	61.0714	66.9388
	57.0048	64.8571	60.678				65.7443	68.2143	66.9565				25.5278	21.7857	23.5088						69.9591	66.4286	68.1481
	63.0219	68.4286	65.614				70	70	70				71.8625	62.8571	67.0588						70.9142	66.4286	68.5981
	59.4754	61.2857	60.367				69.9591	66.4286	68.1481				#VALUE!	20	NaN						69.9591	66.4286	68.1481
	59.921	66.6429	63.1034				69.1338	71.7857	70.4348				76.3798	82.5	79.322						69.1206	70	69.5575
	57.2489	52.3571	54.6939				68.8435	62.8571	65.7143				75.727	71.7857	73.7037						66.9943	62.8571	64.8598
	57.8553	63.0714	60.3509				69.0344	66.4286	67.7064				#VALUE!	20	NaN						70.9142	66.4286	68.5981
	62.121	63.0714	62.5926				70	70	70				76.5043	87.8571	81.7886						66.5433	68.2143	67.3684
	61.2996	66.6429	63.8596				68.0365	64.6429	66.2963				76.5806	73.5714	75.0459						75.5456	73.5714	74.5455
	61.5867	68.4286	64.8276				69.0344	66.4286	67.7064				74.0321	64.6429	69.0196						76.3612	75.3571	75.8559
	64.2198	61.2857	62.7184				68.9542	64.6429	66.729				77	70	73.3333						77.1429	77.1429	77.1429
	58.2555	64.8571	61.3793				68.2143	68.2143	68.2143				72.3865	87.8571	79.375						69.0344	66.4286	67.7064
	55.0122	59.5	57.1681				72.8742	68.2143	70.4673				#VALUE!	20	NaN						#VALUE!	20	NaN
	61.8419	70.2143	65.7627				71.8817	68.2143	70				81.8157	80.7143	81.2613						71.9011	66.4286	69.0566
	62.7523	72	67.0588				69.0886	68.2143	68.6486				#VALUE!	20	NaN						#VALUE!	20	NaN
	61.4037	72	66.281				72.9216	66.4286	69.5238				73.6984	82.5	77.8512						76.4234	62.8571	68.9796
	61.8419	70.2143	65.7627				70.8285	73.5714	72.1739				74.9665	78.9286	76.8966						#VALUE!	20	NaN
	61.4037	72	66.281				72.9412	62.8571	67.5248				75.5456	73.5714	74.5455						75.1579	64.6429	69.505
	52.5809	48.7857	50.6122				62.7273	57.5	60				64.4744	71.7857	67.9339						70	70	70
	51.207	52.3571	51.7757				68.0365	64.6429	66.2963				63.7702	71.7857	67.541						62.7684	68.2143	65.3782
	51.5743	50.5714	51.068				63.1314	52.1429	57.1134				67.3662	68.2143	67.7876						66.5629	53.9286	59.5833
	48.5098	45.2143	46.8041				68.1386	66.4286	67.2727				61.816	61.0714	61.4414						71.8421	70	70.9091
	59.4249	55.9286	57.6238				68.1386	66.4286	67.2727				80.3538	77.1429	78.7156						68.301	71.7857	70
	51.5743	50.5714	51.068				65	55.7143	60				61.816	61.0714	61.4414						65.6543	59.2857	62.3077
	47.9259	45.2143	46.5306				64.0775	55.7143	59.604				71.7857	71.7857	71.7857						70.8285	73.5714	72.1739
	55.7846	54.1429	54.9515				67.2642	57.5	62				72.7249	71.7857	72.2523						68.1386	66.4286	67.2727
	54.3466	52.3571	53.3333				66.114	62.8571	64.4444				81.7353	62.8571	71.0638						70.9142	66.4286	68.5981
	55.0364	52.3571	53.6634				65.905	61.0714	63.3962				79.3195	70	74.3689						69.5288	59.2857	64
	55.6301	59.5	57.5				64.0775	55.7143	59.604				72.5063	55.7143	63.0108						70.5865	59.2857	64.4444
	60	57.7143	58.835				71.8625	62.8571	67.0588				73.3001	77.1429	75.1724						69.0886	68.2143	68.6486
	58.6457	55.9286	57.2549				66.947	55.7143	60.8163				71.8963	64.6429	68.0769						67.9754	55.7143	61.2371
	60.2054	61.2857	60.7407				72.9455	64.6429	68.5437				71.7857	71.7857	71.7857						71.8817	68.2143	70
	#VALUE!	22	NaN				68.5086	59.2857	63.5644				74.9608	68.2143	71.4286						73.9	68.2143	70.9434
	55.7154	57.7143	56.6972				66.2869	64.6429	65.4545				72.8231	59.2857	65.3608						76.3253	64.6429	70
	57.1618	55.9286	56.5385				69.0344	66.4286	67.7064				#VALUE!	20	NaN						73.9	68.2143	70.9434
	55.0962	54.1429	54.6154				68.6971	61.0714	64.6602				74.3837	75.3571	74.8673						72.9027	61.0714	66.4646

## Sheet: SVM1
Parameter Setting	Blue Channel			Green Channel			Red Channel			Gray Scale
	Precision	Recall	F1-score	Precision	Recall	F1-score	Precision	Recall	F1-score	Precision	Recall	F1-score
1	88.7946	69.6429	78.0612	80.7758	78.5714	79.6584	90.0953	73.2143	80.7823	81.1057	94.6429	87.3529
2	78.7975	75	76.8519	75.6268	78.5714	77.071	87.3663	73.2143	79.6667	69.1646	94.6429	79.9223
3	62.5022	85.7143	72.2906	86.5002	73.2143	79.3046	81.6079	75	78.1646	86.0544	78.5714	82.1429
4	81.6079	75	78.1646	81.7102	73.2143	77.2293	82.2024	78.5714	80.3459	78.7608	76.7857	77.7607
5	75.1452	82.1429	78.4884	76.5286	87.5	81.6474	91.1243	80.3571	85.4027	89.3218	80.3571	84.6026
6	86.7159	71.4286	78.3333	86.1734	76.7857	81.2092	77.4793	75	76.2195	72.8728	89.2857	80.2486
7	72.6295	85.7143	78.6313	82.3497	75	78.5032	80.9737	73.2143	76.8987	83.0109	76.7857	79.7771
8	77.5223	73.2143	75.3067	79.4776	75	77.1739	93.0385	73.2143	81.9444	86.544	91.0714	88.75
9	75.6044	76.7857	76.1905	75.6159	91.0714	82.6271	83.8838	75	79.1935	91.3556	71.4286	80.1724
10	80.8824	75	77.8302	86.1734	76.7857	81.2092	84.8288	73.2143	78.5948	79.4046	80.3571	79.878
11	86.9727	69.6429	77.349	83.2339	73.2143	77.9032	90.0953	73.2143	80.7823	82.1429	82.1429	82.1429
12	92.0321	73.2143	81.5517	84.6774	75	79.5455	80.7758	78.5714	79.6584	76.4436	85.7143	80.814
13	78.1315	75	76.5337	76.8371	78.5714	77.6946	80.8174	76.7857	78.75	75.7886	83.9286	79.6512
14	73.0413	83.9286	78.1073	76.9614	83.9286	80.2941	87.3663	73.2143	79.6667	86.0544	78.5714	82.1429
15	71.4018	82.1429	76.3966	72.8009	94.6429	82.2973	126.796	58.9286	80.4622	82.1791	87.5	84.7561
16	75.6268	78.5714	77.071	75.9586	87.5	81.3218	83.8838	75	79.1935	83.0109	76.7857	79.7771
17	76.8288	76.7857	76.8072	77.4797	80.3571	78.8922	85.0664	83.9286	84.4937	65.7703	96.4286	78.202
18	94.2376	67.8571	78.9007	85.6546	73.2143	78.9474	124.528	58.9286	80	88.5023	71.4286	79.0541
19	76.5286	87.5	81.6474	76.3074	82.1429	79.1176	81.6079	75	78.1646	88.3441	82.1429	85.1307
20	98.0769	60.7143	75	78.7458	78.5714	78.6585	89.4293	71.4286	79.4218	72.3737	89.2857	79.9451
21	82.1629	80.3571	81.25	80.085	78.5714	79.321	84.8288	73.2143	78.5948	79.4182	82.1429	80.7576
22	80.0785	82.1429	81.0976	79.5483	73.2143	76.25	79.4776	75	77.1739	79.6475	71.4286	75.3145
23	81.4461	83.9286	82.6687	76.9054	82.1429	79.4379	82.4634	73.2143	77.5641	74.9584	89.2857	81.4972
24	85.4895	75	79.902	84.6774	75	79.5455	76.226	78.5714	77.381	64.4828	78.5714	70.8333
25	71.5083	83.9286	77.2222	78.1085	80.3571	79.2169	78.1035	76.7857	77.439	72.0229	91.0714	80.4348
26	73.1453	85.7143	78.9326	80.0785	82.1429	81.0976	85.6546	73.2143	78.9474	81.4668	85.7143	83.5366
27	101.373	67.8571	81.2963	77.5151	82.1429	79.7619	80.2532	73.2143	76.5723	63.1	94.6429	75.7177
28	68.9538	87.5	77.1277	74.0261	82.1429	77.8736	79.4776	75	77.1739	68.8289	91.0714	78.4031
29	80.085	78.5714	79.321	79.432	76.7857	78.0864	85.0144	71.4286	77.6316	71.75	87.5	78.8462
30	75.2186	83.9286	79.3353	75.7886	83.9286	79.6512	80.1724	75	77.5	70.6409	96.4286	81.5445
31	78.75	80.3571	79.5455	95.9713	69.6429	80.7143	93.0385	73.2143	81.9444	81.6079	75	78.1646
32	73.1453	85.7143	78.9326	81.7102	73.2143	77.2293	82.4634	73.2143	77.5641	72.8662	80.3571	76.4286
33	68.5142	87.5	76.8519	78.7975	75	76.8519	82.6087	71.4286	76.6129	76.5286	87.5	81.6474
34	92.115	67.8571	78.1469	80.8824	75	77.8302	78.7458	78.5714	78.6585	75.1452	82.1429	78.4884
35	72.9478	82.1429	77.2727	82.011	69.6429	75.3226	78.1315	75	76.5337	65.7703	96.4286	78.202
36	71.6248	85.7143	78.0387	72.7471	87.5	79.4444	78.7975	75	76.8519	65.9545	94.6429	77.7363
37	88.2582	83.9286	86.039	82.4634	73.2143	77.5641	80.8174	76.7857	78.75	80.0728	80.3571	80.2147
38	78.8074	83.9286	81.2874	83.7749	76.7857	80.1282	86.0952	69.6429	77	71.75	87.5	78.8462
39	88.9364	75	81.3758	77.4597	76.7857	77.1212	78.7608	76.7857	77.7607	94.7603	66.0714	77.8571

## Sheet: LR1
Parameter Setting	BC			GC			RC			GS
	Precision	Recall	F1-score	Precision	Recall	F1-score	Precision	Recall	F1-score	Precision	Recall	F1-score
1	34.1033	29.1429	31.4286	69.9904	68.2143	69.0909	73.8741	80.7143	77.1429	73.4395	75.3571	74.386
2	53.2667	48.7857	50.9278	70.8825	64.6429	67.619	75.1579	64.6429	69.505	67.1479	64.6429	65.8716
3	58.4813	57.7143	58.0952	67.3662	68.2143	67.7876	77.6497	73.5714	75.5556	62.269	59.2857	60.7407
4	59.7458	59.5	59.6226	NAN	20	NaN	70.6235	78.9286	74.5455	74.0533	61.0714	66.9388
5	57.0048	64.8571	60.678	65.7443	68.2143	66.9565	25.5278	21.7857	23.5088	69.9591	66.4286	68.1481
6	63.0219	68.4286	65.614	70	70	70	71.8625	62.8571	67.0588	70.9142	66.4286	68.5981
7	59.4754	61.2857	60.367	69.9591	66.4286	68.1481	NAN	20	NaN	69.9591	66.4286	68.1481
8	59.921	66.6429	63.1034	69.1338	71.7857	70.4348	76.3798	82.5	79.322	69.1206	70	69.5575
9	57.2489	52.3571	54.6939	68.8435	62.8571	65.7143	75.727	71.7857	73.7037	66.9943	62.8571	64.8598
10	57.8553	63.0714	60.3509	69.0344	66.4286	67.7064	NAN	20	NaN	70.9142	66.4286	68.5981
11	62.121	63.0714	62.5926	70	70	70	76.5043	87.8571	81.7886	66.5433	68.2143	67.3684
12	61.2996	66.6429	63.8596	68.0365	64.6429	66.2963	76.5806	73.5714	75.0459	75.5456	73.5714	74.5455
13	61.5867	68.4286	64.8276	69.0344	66.4286	67.7064	74.0321	64.6429	69.0196	76.3612	75.3571	75.8559
14	64.2198	61.2857	62.7184	68.9542	64.6429	66.729	77	70	73.3333	77.1429	77.1429	77.1429
15	58.2555	64.8571	61.3793	68.2143	68.2143	68.2143	72.3865	87.8571	79.375	69.0344	66.4286	67.7064
16	55.0122	59.5	57.1681	72.8742	68.2143	70.4673	NAN	20	NaN	NAN	20	NaN
17	61.8419	70.2143	65.7627	71.8817	68.2143	70	81.8157	80.7143	81.2613	71.9011	66.4286	69.0566
18	62.7523	72	67.0588	69.0886	68.2143	68.6486	NAN	20	NaN	NAN	20	NaN
19	61.4037	72	66.281	72.9216	66.4286	69.5238	73.6984	82.5	77.8512	76.4234	62.8571	68.9796
20	61.8419	70.2143	65.7627	70.8285	73.5714	72.1739	74.9665	78.9286	76.8966	NAN	20	NaN
21	61.4037	72	66.281	72.9412	62.8571	67.5248	75.5456	73.5714	74.5455	75.1579	64.6429	69.505
22	52.5809	48.7857	50.6122	62.7273	57.5	60	64.4744	71.7857	67.9339	70	70	70
23	51.207	52.3571	51.7757	68.0365	64.6429	66.2963	63.7702	71.7857	67.541	62.7684	68.2143	65.3782
24	51.5743	50.5714	51.068	63.1314	52.1429	57.1134	67.3662	68.2143	67.7876	66.5629	53.9286	59.5833
25	48.5098	45.2143	46.8041	68.1386	66.4286	67.2727	61.816	61.0714	61.4414	71.8421	70	70.9091
26	59.4249	55.9286	57.6238	68.1386	66.4286	67.2727	80.3538	77.1429	78.7156	68.301	71.7857	70
27	51.5743	50.5714	51.068	65	55.7143	60	61.816	61.0714	61.4414	65.6543	59.2857	62.3077
28	47.9259	45.2143	46.5306	64.0775	55.7143	59.604	71.7857	71.7857	71.7857	70.8285	73.5714	72.1739
29	55.7846	54.1429	54.9515	67.2642	57.5	62	72.7249	71.7857	72.2523	68.1386	66.4286	67.2727
30	54.3466	52.3571	53.3333	66.114	62.8571	64.4444	81.7353	62.8571	71.0638	70.9142	66.4286	68.5981
31	55.0364	52.3571	53.6634	65.905	61.0714	63.3962	79.3195	70	74.3689	69.5288	59.2857	64
32	55.6301	59.5	57.5	64.0775	55.7143	59.604	72.5063	55.7143	63.0108	70.5865	59.2857	64.4444
33	60	57.7143	58.835	71.8625	62.8571	67.0588	73.3001	77.1429	75.1724	69.0886	68.2143	68.6486
34	58.6457	55.9286	57.2549	66.947	55.7143	60.8163	71.8963	64.6429	68.0769	67.9754	55.7143	61.2371
35	60.2054	61.2857	60.7407	72.9455	64.6429	68.5437	71.7857	71.7857	71.7857	71.8817	68.2143	70
36	NAN	22	NaN	68.5086	59.2857	63.5644	74.9608	68.2143	71.4286	73.9	68.2143	70.9434
37	55.7154	57.7143	56.6972	66.2869	64.6429	65.4545	72.8231	59.2857	65.3608	76.3253	64.6429	70
38	57.1618	55.9286	56.5385	69.0344	66.4286	67.7064	NAN	20	NaN	73.9	68.2143	70.9434
39	55.0962	54.1429	54.6154	68.6971	61.0714	64.6602	74.3837	75.3571	74.8673	72.9027	61.0714	66.4646

## Sheet: CNN
Blue Channel			Green Channel			Red Channel			Gray Scale
Precision	Recall	F1-score	Precision	Recall	F1-score	Precision	Recall	F1-score	Precision	Recall	F1-score
86.6959	79.8333	83.1232	76.7857	59.7222	67.1875	71.4286	60.6061	65.5738	64.2857	46.1538	53.7313
