# Supplementary material for: Wavelet image scattering based glaucoma detection
Source: BMC Biomed Eng. 2023 Mar 2;5:1. doi: 10.1186/s42490-023-00067-5 (PMC9979468; doi:10.1186/s42490-023-00067-5)
Supplement: Supplementary file 3 — Additional file 3. Healthy Hospital. This is an excel workbook containing classification results for the healthy or normal class in the test set of the dataset partitioned by hospital. The workbook contains three worksheets. Each worksheet contains results for individual classification algorithm (i.e. SVM, LR and CNN). [file 42490_2023_67_MOESM3_ESM.xlsx]

## Sheet: SVM
BC								GC						RC						GS
88.7946	69.6429	78.0612						80.7758	78.5714	79.6584				90.0953	73.2143	80.7823				81.1057	94.6429	87.3529
78.7975	75	76.8519						75.6268	78.5714	77.071				87.3663	73.2143	79.6667				69.1646	94.6429	79.9223
62.5022	85.7143	72.2906						86.5002	73.2143	79.3046				81.6079	75	78.1646				86.0544	78.5714	82.1429
81.6079	75	78.1646						81.7102	73.2143	77.2293				82.2024	78.5714	80.3459				78.7608	76.7857	77.7607
75.1452	82.1429	78.4884						76.5286	87.5	81.6474				91.1243	80.3571	85.4027				89.3218	80.3571	84.6026
86.7159	71.4286	78.3333						86.1734	76.7857	81.2092				77.4793	75	76.2195				72.8728	89.2857	80.2486
72.6295	85.7143	78.6313						82.3497	75	78.5032				80.9737	73.2143	76.8987				83.0109	76.7857	79.7771
77.5223	73.2143	75.3067						79.4776	75	77.1739				93.0385	73.2143	81.9444				86.544	91.0714	88.75
75.6044	76.7857	76.1905						75.6159	91.0714	82.6271				83.8838	75	79.1935				91.3556	71.4286	80.1724
80.8824	75	77.8302						86.1734	76.7857	81.2092				84.8288	73.2143	78.5948				79.4046	80.3571	79.878
86.9727	69.6429	77.349						83.2339	73.2143	77.9032				90.0953	73.2143	80.7823				82.1429	82.1429	82.1429
92.0321	73.2143	81.5517						84.6774	75	79.5455				80.7758	78.5714	79.6584				76.4436	85.7143	80.814
78.1315	75	76.5337						76.8371	78.5714	77.6946				80.8174	76.7857	78.75				75.7886	83.9286	79.6512
73.0413	83.9286	78.1073						76.9614	83.9286	80.2941				87.3663	73.2143	79.6667				86.0544	78.5714	82.1429
71.4018	82.1429	76.3966						72.8009	94.6429	82.2973				126.796	58.9286	80.4622				82.1791	87.5	84.7561
75.6268	78.5714	77.071						75.9586	87.5	81.3218				83.8838	75	79.1935				83.0109	76.7857	79.7771
76.8288	76.7857	76.8072						77.4797	80.3571	78.8922				85.0664	83.9286	84.4937				65.7703	96.4286	78.202
94.2376	67.8571	78.9007						85.6546	73.2143	78.9474				124.528	58.9286	80				88.5023	71.4286	79.0541
76.5286	87.5	81.6474						76.3074	82.1429	79.1176				81.6079	75	78.1646				88.3441	82.1429	85.1307
98.0769	60.7143	75						78.7458	78.5714	78.6585				89.4293	71.4286	79.4218				72.3737	89.2857	79.9451
82.1629	80.3571	81.25						80.085	78.5714	79.321				84.8288	73.2143	78.5948				79.4182	82.1429	80.7576
80.0785	82.1429	81.0976						79.5483	73.2143	76.25				79.4776	75	77.1739				79.6475	71.4286	75.3145
81.4461	83.9286	82.6687						76.9054	82.1429	79.4379				82.4634	73.2143	77.5641				74.9584	89.2857	81.4972
85.4895	75	79.902						84.6774	75	79.5455				76.226	78.5714	77.381				64.4828	78.5714	70.8333
71.5083	83.9286	77.2222						78.1085	80.3571	79.2169				78.1035	76.7857	77.439				72.0229	91.0714	80.4348
73.1453	85.7143	78.9326						80.0785	82.1429	81.0976				85.6546	73.2143	78.9474				81.4668	85.7143	83.5366
101.373	67.8571	81.2963						77.5151	82.1429	79.7619				80.2532	73.2143	76.5723				63.1	94.6429	75.7177
68.9538	87.5	77.1277						74.0261	82.1429	77.8736				79.4776	75	77.1739				68.8289	91.0714	78.4031
80.085	78.5714	79.321						79.432	76.7857	78.0864				85.0144	71.4286	77.6316				71.75	87.5	78.8462
75.2186	83.9286	79.3353						75.7886	83.9286	79.6512				80.1724	75	77.5				70.6409	96.4286	81.5445
78.75	80.3571	79.5455						95.9713	69.6429	80.7143				93.0385	73.2143	81.9444				81.6079	75	78.1646
73.1453	85.7143	78.9326						81.7102	73.2143	77.2293				82.4634	73.2143	77.5641				72.8662	80.3571	76.4286
68.5142	87.5	76.8519						78.7975	75	76.8519				82.6087	71.4286	76.6129				76.5286	87.5	81.6474
92.115	67.8571	78.1469						80.8824	75	77.8302				78.7458	78.5714	78.6585				75.1452	82.1429	78.4884
72.9478	82.1429	77.2727						82.011	69.6429	75.3226				78.1315	75	76.5337				65.7703	96.4286	78.202
71.6248	85.7143	78.0387						72.7471	87.5	79.4444				78.7975	75	76.8519				65.9545	94.6429	77.7363
88.2582	83.9286	86.039						82.4634	73.2143	77.5641				80.8174	76.7857	78.75				80.0728	80.3571	80.2147
78.8074	83.9286	81.2874						83.7749	76.7857	80.1282				86.0952	69.6429	77				71.75	87.5	78.8462
88.9364	75	81.3758						77.4597	76.7857	77.1212				78.7608	76.7857	77.7607				94.7603	66.0714	77.8571

## Sheet: LR
	BC						GC						RC								GS
	34.1033	29.1429	31.4286				69.9904	68.2143	69.0909				73.8741	80.7143	77.1429						73.4395	75.3571	74.386
	53.2667	48.7857	50.9278				70.8825	64.6429	67.619				75.1579	64.6429	69.505						67.1479	64.6429	65.8716
	58.4813	57.7143	58.0952				67.3662	68.2143	67.7876				77.6497	73.5714	75.5556						62.269	59.2857	60.7407
	59.7458	59.5	59.6226				#VALUE!	20	NaN				70.6235	78.9286	74.5455						74.0533	61.0714	66.9388
	57.0048	64.8571	60.678				65.7443	68.2143	66.9565				25.5278	21.7857	23.5088						69.9591	66.4286	68.1481
	63.0219	68.4286	65.614				70	70	70				71.8625	62.8571	67.0588						70.9142	66.4286	68.5981
	59.4754	61.2857	60.367				69.9591	66.4286	68.1481				#VALUE!	20	NaN						69.9591	66.4286	68.1481
	59.921	66.6429	63.1034				69.1338	71.7857	70.4348				76.3798	82.5	79.322						69.1206	70	69.5575
	57.2489	52.3571	54.6939				68.8435	62.8571	65.7143				75.727	71.7857	73.7037						66.9943	62.8571	64.8598
	57.8553	63.0714	60.3509				69.0344	66.4286	67.7064				#VALUE!	20	NaN						70.9142	66.4286	68.5981
	62.121	63.0714	62.5926				70	70	70				76.5043	87.8571	81.7886						66.5433	68.2143	67.3684
	61.2996	66.6429	63.8596				68.0365	64.6429	66.2963				76.5806	73.5714	75.0459						75.5456	73.5714	74.5455
	61.5867	68.4286	64.8276				69.0344	66.4286	67.7064				74.0321	64.6429	69.0196						76.3612	75.3571	75.8559
	64.2198	61.2857	62.7184				68.9542	64.6429	66.729				77	70	73.3333						77.1429	77.1429	77.1429
	58.2555	64.8571	61.3793				68.2143	68.2143	68.2143				72.3865	87.8571	79.375						69.0344	66.4286	67.7064
	55.0122	59.5	57.1681				72.8742	68.2143	70.4673				#VALUE!	20	NaN						#VALUE!	20	NaN
	61.8419	70.2143	65.7627				71.8817	68.2143	70				81.8157	80.7143	81.2613						71.9011	66.4286	69.0566
	62.7523	72	67.0588				69.0886	68.2143	68.6486				#VALUE!	20	NaN						#VALUE!	20	NaN
	61.4037	72	66.281				72.9216	66.4286	69.5238				73.6984	82.5	77.8512						76.4234	62.8571	68.9796
	61.8419	70.2143	65.7627				70.8285	73.5714	72.1739				74.9665	78.9286	76.8966						#VALUE!	20	NaN
	61.4037	72	66.281				72.9412	62.8571	67.5248				75.5456	73.5714	74.5455						75.1579	64.6429	69.505
	52.5809	48.7857	50.6122				62.7273	57.5	60				64.4744	71.7857	67.9339						70	70	70
	51.207	52.3571	51.7757				68.0365	64.6429	66.2963				63.7702	71.7857	67.541						62.7684	68.2143	65.3782
	51.5743	50.5714	51.068				63.1314	52.1429	57.1134				67.3662	68.2143	67.7876						66.5629	53.9286	59.5833
	48.5098	45.2143	46.8041				68.1386	66.4286	67.2727				61.816	61.0714	61.4414						71.8421	70	70.9091
	59.4249	55.9286	57.6238				68.1386	66.4286	67.2727				80.3538	77.1429	78.7156						68.301	71.7857	70
	51.5743	50.5714	51.068				65	55.7143	60				61.816	61.0714	61.4414						65.6543	59.2857	62.3077
	47.9259	45.2143	46.5306				64.0775	55.7143	59.604				71.7857	71.7857	71.7857						70.8285	73.5714	72.1739
	55.7846	54.1429	54.9515				67.2642	57.5	62				72.7249	71.7857	72.2523						68.1386	66.4286	67.2727
	54.3466	52.3571	53.3333				66.114	62.8571	64.4444				81.7353	62.8571	71.0638						70.9142	66.4286	68.5981
	55.0364	52.3571	53.6634				65.905	61.0714	63.3962				79.3195	70	74.3689						69.5288	59.2857	64
	55.6301	59.5	57.5				64.0775	55.7143	59.604				72.5063	55.7143	63.0108						70.5865	59.2857	64.4444
	60	57.7143	58.835				71.8625	62.8571	67.0588				73.3001	77.1429	75.1724						69.0886	68.2143	68.6486
	58.6457	55.9286	57.2549				66.947	55.7143	60.8163				71.8963	64.6429	68.0769						67.9754	55.7143	61.2371
	60.2054	61.2857	60.7407				72.9455	64.6429	68.5437				71.7857	71.7857	71.7857						71.8817	68.2143	70
	#VALUE!	22	NaN				68.5086	59.2857	63.5644				74.9608	68.2143	71.4286						73.9	68.2143	70.9434
	55.7154	57.7143	56.6972				66.2869	64.6429	65.4545				72.8231	59.2857	65.3608						76.3253	64.6429	70
	57.1618	55.9286	56.5385				69.0344	66.4286	67.7064				#VALUE!	20	NaN						73.9	68.2143	70.9434
	55.0962	54.1429	54.6154				68.6971	61.0714	64.6602				74.3837	75.3571	74.8673						72.9027	61.0714	66.4646

## Sheet: SVM1
Parameter Setting	Blue Channel			Green Channel			Red Channel			Gray Scale
	Precision	Recall	F1-score	Precision	Recall	F1-score	Precision	Recall	F1-score	Precision	Recall	F1-score
1	67.6301	99.1525	80.4124	81.4433	66.9492	73.4884	81.6667	83.0508	82.3529	85.1852	58.4746	69.3467
2	67.8161	100	80.8219	79.7872	63.5593	70.7547	76.8595	78.8136	77.8243	80.2083	65.2542	71.9626
3	67.8161	100	80.8219	82.6087	64.4068	72.381	80.531	77.1186	78.7879	85.3933	64.4068	73.43
4	66.8675	94.0678	78.169	82.716	56.7797	67.3367	79.5918	66.1017	72.2222	81.5217	63.5593	71.4286
5	67.8161	100	80.8219	82.7957	65.2542	72.9858	81.8966	80.5085	81.1966	90.2439	62.7119	74
6	67.8161	100	80.8219	83.908	61.8644	71.2195	77.8846	68.6441	72.973	87.1795	57.6271	69.3878
7	67.8571	48.3051	56.4356	83.1461	62.7119	71.4976	80.198	68.6441	73.9726	83.5294	60.1695	69.9507
8	67.2515	97.4576	79.5848	82.0225	61.8644	70.5314	78.6885	81.3559	80	84.3137	72.8814	78.1818
9	78.125	42.3729	54.9451	79.7753	60.1695	68.599	76.5152	85.5932	80.8	89.8734	60.1695	72.0812
10	73.3333	46.6102	56.9948	82.6531	68.6441	75	74.6032	79.661	77.0492	82.1053	66.1017	73.2394
11	67.8161	100	80.8219	84.3373	59.322	69.6517	78.0702	75.4237	76.7241	80.6452	63.5593	71.09
12	71.4286	55.0847	62.201	82.0225	61.8644	70.5314	80	74.5763	77.193	90.1235	61.8644	73.3668
13	69.8925	55.0847	61.6114	89.3333	56.7797	69.4301	80.6452	63.5593	71.09	84.0426	66.9492	74.5283
14	85.1064	33.8983	48.4848	86.3636	64.4068	73.7864	76.6667	77.9661	77.3109	83.1579	66.9492	74.1784
15	67.2515	97.4576	79.5848	85.5263	55.0847	67.0103	80.3279	83.0508	81.6667	90.1408	54.2373	67.7249
16	84.2105	40.678	54.8571	93.1034	45.7627	61.3636	75.7353	87.2881	81.1024	84.8837	61.8644	71.5686
17	87.5	41.5254	56.3218	82.7957	65.2542	72.9858	77.7778	83.0508	80.3279	84.4444	64.4068	73.0769
18	75.3425	46.6102	57.5916	83.1325	58.4746	68.6567	74.8031	80.5085	77.551	83.5165	64.4068	72.7273
19	85.0746	48.3051	61.6216	85.1852	58.4746	69.3467	77.686	79.661	78.6611	87.013	56.7797	68.7179
20	84.2857	50	62.766	87.8049	61.0169	72	74.7967	77.9661	76.3485	81.25	66.1017	72.8972
21	90.2439	31.3559	46.5409	83.5294	60.1695	69.9507	76.0331	77.9661	76.9874	86.2069	63.5593	73.1707
22	82.9787	33.0508	47.2727	72.3214	68.6441	70.4348	74.2188	80.5085	77.2358	78.4946	61.8644	69.1943
23	86.6667	44.0678	58.427	78.9474	63.5593	70.4225	75.4386	72.8814	74.1379	84.4156	55.0847	66.6667
24	81.6667	41.5254	55.0562	80.2083	65.2542	71.9626	76.4045	57.6271	65.7005	83.5821	47.4576	60.5405
25	81.3953	29.661	43.4783	82.6531	68.6441	75	79.798	66.9492	72.8111	78.9474	63.5593	70.4225
26	69.8113	62.7119	66.0714	81.1765	58.4746	67.9803	80.3571	76.2712	78.2609	85.3333	54.2373	66.3212
27	75.3247	49.1525	59.4872	81.4815	55.9322	66.3317	78.0488	81.3559	79.668	84.7222	51.6949	64.2105
28	81.8182	30.5085	44.4444	90.566	40.678	56.1404	81.8182	68.6441	74.6544	80	64.4068	71.3615
29	86	36.4407	51.1905	87.9518	61.8644	72.6368	77.381	55.0847	64.3564	83.9506	57.6271	68.3417
30	82.9268	28.8136	42.7673	82.7957	65.2542	72.9858	81.6327	67.7966	74.0741	89.8305	44.9153	59.887
31	87.037	39.8305	54.6512	80	67.7966	73.3945	84.3373	59.322	69.6517	87.1795	57.6271	69.3878
32	67.8161	100	80.8219	90	61.0169	72.7273	80.6122	66.9492	73.1481	87.1429	51.6949	64.8936
33	67.9739	88.1356	76.7528	82.5	55.9322	66.6667	80.5085	80.5085	80.5085	85.7143	50.8475	63.8298
34	67.8161	100	80.8219	85.5072	50	63.1016	80.5556	73.7288	76.9912	81.4815	55.9322	66.3317
35	90.6977	33.0508	48.4472	80	50.8475	62.1762	78.7879	66.1017	71.8894	83.0986	50	62.4339
36	91.1111	34.7458	50.3067	81.7073	56.7797	67	78.8462	69.4915	73.8739	82.8947	53.3898	64.9485
37	85.4167	34.7458	49.3976	82.9545	61.8644	70.8738	79.2079	67.7966	73.0594	88.7324	53.3898	66.6667
38	87.931	43.2203	57.9545	84.507	50.8475	63.4921	79.0698	57.6271	66.6667	82.2785	55.0847	65.9898
39	94	39.8305	55.9524	80.6122	66.9492	73.1481	78.0952	69.4915	73.5426	84.6154	55.9322	67.3469

## Sheet: LR1
Parameter Setting	BC			GC			RC			GS
	Precision	Recall	F1-score	Precision	Recall	F1-score	Precision	Recall	F1-score	Precision	Recall	F1-score
1	67.5	91.5254	77.6978	75.8333	77.1186	76.4706	80.1802	75.4237	77.7293	78.4483	77.1186	77.7778
2	69.1729	77.9661	73.3068	75.2	79.661	77.3663	75.969	83.0508	79.3522	74.3802	76.2712	75.3138
3	71.2	75.4237	73.251	75.2137	74.5763	74.8936	78.6885	81.3559	80	72.1311	74.5763	73.3333
4	71.7742	75.4237	73.5537	67.8161	100	80.8219	78.8991	72.8814	75.7709	75	83.8983	79.2
5	71.4286	67.7966	69.5652	74.7826	72.8814	73.8197	68.2081	100	81.0997	75.4098	77.9661	76.6667
6	74.1379	72.8814	73.5043	76.2712	76.2712	76.2712	75	81.3559	78.0488	75.6098	78.8136	77.1784
7	71.9008	73.7288	72.8033	75.4098	77.9661	76.6667	67.8161	100	80.8219	75.4098	77.9661	76.6667
8	72.807	70.339	71.5517	76.5217	74.5763	75.5365	81.25	77.1186	79.1304	76.0684	75.4237	75.7447
9	70.4545	78.8136	74.4	74.4	78.8136	76.5432	77.8689	80.5085	79.1667	73.9837	77.1186	75.5187
10	71.5517	70.339	70.9402	75.2066	77.1186	76.1506	67.8161	100	80.8219	75.6098	78.8136	77.1784
11	72.9508	75.4237	74.1667	76.2712	76.2712	76.2712	83.1776	75.4237	79.1111	75	73.7288	74.359
12	73.2759	72.0339	72.6496	74.5902	77.1186	75.8333	78.5124	80.5085	79.4979	78.3333	79.661	78.9916
13	73.6842	71.1864	72.4138	75.2066	77.1186	76.1506	75.7812	82.2034	78.8618	78.9916	79.661	79.3249
14	73.2283	78.8136	75.9184	74.7967	77.9661	76.3485	77.6	82.2034	79.8354	79.661	79.661	79.661
15	71.9298	69.4915	70.6897	75.4237	75.4237	75.4237	82.3529	71.1864	76.3636	75.2066	77.1186	76.1506
16	70.0855	69.4915	69.7872	76.4228	79.661	78.0083	67.8161	100	80.8219	67.8161	100	80.8219
17	74.1071	70.339	72.1739	76.2295	78.8136	77.5	81.5126	82.2034	81.8565	75.8065	79.661	77.686
18	74.7748	70.339	72.4891	75.6303	76.2712	75.9494	67.8161	100	80.8219	67.8161	100	80.8219
19	74.3119	68.6441	71.3656	76	80.5085	78.1893	80.7339	74.5763	77.533	75.7576	84.7458	80
20	74.1071	70.339	72.1739	77.3913	75.4237	76.3948	79.8246	77.1186	78.4483	66.0606	92.3729	77.0318
21	74.3119	68.6441	71.3656	75.1938	82.2034	78.5425	78.3333	79.661	78.9916	75.969	83.0508	79.3522
22	68.9394	77.1186	72.8	72	76.2712	74.0741	75.2294	69.4915	72.2467	76.2712	76.2712	76.2712
23	68.2927	71.1864	69.7095	74.5902	77.1186	75.8333	75	68.6441	71.6814	73.8739	69.4915	71.6157
24	68.5039	73.7288	71.0204	71.4286	80.5085	75.6972	75.2137	74.5763	74.8936	72.3881	82.2034	76.9841
25	67.6692	76.2712	71.7131	75	76.2712	75.6303	72.2689	72.8814	72.5738	76.6667	77.9661	77.3109
26	71.3178	77.9661	74.4939	75	76.2712	75.6303	80.1653	82.2034	81.1715	76.3158	73.7288	75
27	68.5039	73.7288	71.0204	72.3077	79.661	75.8065	72.2689	72.8814	72.5738	73.0159	77.9661	75.4098
28	67.4242	75.4237	71.2	72.093	78.8136	75.3036	77.1186	77.1186	77.1186	77.3913	75.4237	76.3948
29	70.0787	75.4237	72.6531	73.0769	80.5085	76.6129	77.3109	77.9661	77.6371	75	76.2712	75.6303
30	69.5312	75.4237	72.3577	73.7705	76.2712	75	76.4706	88.1356	81.8898	75.6098	78.8136	77.1784
31	69.7674	76.2712	72.8745	73.3871	77.1186	75.2066	77.9528	83.8983	80.8163	73.8462	81.3559	77.4194
32	70.339	70.339	70.339	72.093	78.8136	75.3036	73.7226	85.5932	79.2157	74.0458	82.2034	77.9116
33	71.6535	77.1186	74.2857	75	81.3559	78.0488	78.9474	76.2712	77.5862	75.6303	76.2712	75.9494
34	71.0938	77.1186	73.9837	72.7273	81.3559	76.8	75.3968	80.5085	77.8689	72.9323	82.2034	77.2908
35	72.1311	74.5763	73.3333	75.5906	81.3559	78.3673	77.1186	77.1186	77.1186	76.2295	78.8136	77.5
36	67.8161	100	80.8219	73.6434	80.5085	76.9231	76.8	81.3559	79.0123	76.6129	80.5085	78.5124
37	70.2479	72.0339	71.1297	74.1667	75.4237	74.7899	74.4361	83.8983	78.8845	76.1538	83.8983	79.8387
38	70.6349	75.4237	72.9508	75.2066	77.1186	76.1506	67.6301	99.1525	80.4124	76.6129	80.5085	78.5124
39	69.8413	74.5763	72.1311	74.0157	79.661	76.7347	78.6325	77.9661	78.2979	74.8092	83.0508	78.7149

## Sheet: CNN
Blue Channel			Green Channel			Red Channel			Gray Scale
Precision	Recall	F1-score	Precision	Recall	F1-score	Precision	Recall	F1-score	Precision	Recall	F1-score
74	94.0678	82.8358	87.2549	75.4237	80.9091	85.1852	77.9661	81.4159	79.1667	64.4068	71.028
