# Supplementary material for: Wavelet image scattering based glaucoma detection
Source: BMC Biomed Eng. 2023 Mar 2;5:1. doi: 10.1186/s42490-023-00067-5 (PMC9979468; doi:10.1186/s42490-023-00067-5)
Supplement: Supplementary file 4 — Additional file 4. Healthy Random. This is an excel workbook containing classification results for the healthy or normal class in the test set of the randomly partitioned dataset. The workbook contains three worksheets. Each worksheet contains results for individual classification algorithm (i.e. SVM, LR and CNN). [file 42490_2023_67_MOESM4_ESM.xlsx]

## Sheet: SVM
Parameter Setting	Blue Channel			Green Channel			Red Channel			Gray Scale
	Precision	Recall	F1-score	Precision	Recall	F1-score	Precision	Recall	F1-score	Precision	Recall	F1-score
1	81.1765	73.4043	77.095	80.4124	82.9787	81.6754	83.6957	81.9149	82.7957	86.0215	85.1064	85.5615
2	83.1325	73.4043	77.9661	80.8081	85.1064	82.9016	83.3333	79.7872	81.5217	80.8081	85.1064	82.9016
3	78.7234	78.7234	78.7234	78.8462	87.234	82.8283	80.8081	85.1064	82.9016	77.7778	81.9149	79.7927
4	74.7475	78.7234	76.6839	78.5047	89.3617	83.5821	81.9048	91.4894	86.4322	80.1887	90.4255	85
5	79.3814	81.9149	80.6283	75.2577	77.6596	76.4398	89.1566	78.7234	83.6158	83.6957	81.9149	82.7957
6	71.7949	89.3617	79.6209	80.8081	85.1064	82.9016	82.6087	80.8511	81.7204	80.7692	89.3617	84.8485
7	76.5306	79.7872	78.125	80.3922	87.234	83.6735	81.3725	88.2979	84.6939	81.5534	89.3617	85.2792
8	80	85.1064	82.4742	80.6122	84.0426	82.2917	83.1579	84.0426	83.5979	86.8132	84.0426	85.4054
9	84.5238	75.5319	79.7753	79.4118	86.1702	82.6531	81.7204	80.8511	81.2834	79.2079	85.1064	82.0513
10	80	80.8511	80.4233	79	84.0426	81.4433	82.4742	85.1064	83.7696	80.6122	84.0426	82.2917
11	74.5283	84.0426	79	80.1887	90.4255	85	81.7204	80.8511	81.2834	78.8462	87.234	82.8283
12	77	81.9149	79.3814	80.6122	84.0426	82.2917	85.5556	81.9149	83.6957	86.6667	82.9787	84.7826
13	73.7374	77.6596	75.6477	82.4742	85.1064	83.7696	82.9545	77.6596	80.2198	85.567	88.2979	86.911
14	78.4946	77.6596	78.0749	80.7692	89.3617	84.8485	81.3725	88.2979	84.6939	81	86.1702	83.5052
15	80	68.0851	73.5632	84.4444	80.8511	82.6087	83.3333	79.7872	81.5217	82.9787	82.9787	82.9787
16	79.7753	75.5319	77.5956	77	81.9149	79.3814	82.2222	78.7234	80.4348	81	86.1702	83.5052
17	79.798	84.0426	81.8653	79.0476	88.2979	83.4171	79.2079	85.1064	82.0513	80	80.8511	80.4233
18	75.5102	78.7234	77.0833	80.5825	88.2979	84.264	81.1111	77.6596	79.3478	83.1579	84.0426	83.5979
19	78.7234	78.7234	78.7234	81.25	82.9787	82.1053	81.3725	88.2979	84.6939	84.7826	82.9787	83.871
20	80	76.5957	78.2609	80.6122	84.0426	82.2917	80	80.8511	80.4233	80.2083	81.9149	81.0526
21	74	78.7234	76.2887	81.25	82.9787	82.1053	80.8081	85.1064	82.9016	84.0426	84.0426	84.0426
22	75.2294	87.234	80.7882	64.3836	100	78.3333	73.913	90.4255	81.3397	78.6408	86.1702	82.2335
23	71.4286	79.7872	75.3769	80.4124	82.9787	81.6754	77.7778	81.9149	79.7927	78.7879	82.9787	80.829
24	75.2809	71.2766	73.224	75.6757	89.3617	81.9512	64.3836	100	78.3333	81.3187	78.7234	80
25	76.5957	76.5957	76.5957	78.7879	82.9787	80.829	82.2917	84.0426	83.1579	79.1667	80.8511	80
26	75.7895	76.5957	76.1905	80.8511	80.8511	80.8511	82.9787	82.9787	82.9787	86.9565	85.1064	86.0215
27	64.3836	100	78.3333	78.7879	82.9787	80.829	75.8242	73.4043	74.5946	79.798	84.0426	81.8653
28	64.3836	100	78.3333	82	87.234	84.5361	64.3836	100	78.3333	82.8283	87.234	84.9741
29	69.6078	75.5319	72.449	81.3187	78.7234	80	82.7586	76.5957	79.558	82.9787	82.9787	82.9787
30	79.3478	77.6596	78.4946	80	89.3617	84.4221	87.5	81.9149	84.6154	84.2105	85.1064	84.6561
31	70.3704	80.8511	75.2475	80.5825	88.2979	84.264	78.7037	90.4255	84.1584	87.5	89.3617	88.4211
32	71.8182	84.0426	77.451	64.3836	100	78.3333	76.6355	87.234	81.592	82.4742	85.1064	83.7696
33	76.7677	80.8511	78.7565	84.2105	85.1064	84.6561	83.5165	80.8511	82.1622	86.6667	82.9787	84.7826
34	79.3478	77.6596	78.4946	81.9149	81.9149	81.9149	81.1111	77.6596	79.3478	81.9149	81.9149	81.9149
35	75.4545	88.2979	81.3725	81.6327	85.1064	83.3333	84.7826	82.9787	83.871	78.4314	85.1064	81.6327
36	72.9167	74.4681	73.6842	79.0476	88.2979	83.4171	83.8384	88.2979	86.0104	79.2079	85.1064	82.0513
37	77.0833	78.7234	77.8947	80	85.1064	82.4742	82.6087	80.8511	81.7204	79	84.0426	81.4433
38	74.5283	84.0426	79	78.6408	86.1702	82.2335	80	80.8511	80.4233	81.1881	87.234	84.1026
39	72.5664	87.234	79.2271	80.5825	88.2979	84.264	79.7872	79.7872	79.7872	78.8462	87.234	82.8283

## Sheet: LR
Parameter Setting	Blue Channel			Green Channel			Red Channel			Gray Scale
	Precision	Recall	F1-score	Precision	Recall	F1-score	Precision	Recall	F1-score	Precision	Recall	F1-score
1	76.4706	82.9787	79.5918	64.3836	100	78.3333	75.9259	87.234	81.1881	76.3636	89.3617	82.3529
2	64.3836	100	78.3333	64.3836	100	78.3333	64.3836	100	78.3333	75	79.7872	77.3196
3	74.5283	84.0426	79	75.4717	85.1064	80	74.5455	87.234	80.3922	75.9259	87.234	81.1881
4	64.3836	100	78.3333	64.3836	100	78.3333	64.3836	100	78.3333	77.5701	88.2979	82.5871
5	75.2381	84.0426	79.397	72.973	86.1702	79.0244	76.6355	87.234	81.592	75.8929	90.4255	82.5243
6	78.022	75.5319	76.7568	73.1481	84.0426	78.2178	75.4386	91.4894	82.6923	64.3836	100	78.3333
7	76.699	84.0426	80.203	72.381	80.8511	76.3819	71.0938	96.8085	81.982	75	89.3617	81.5534
8	77.1429	86.1702	81.407	80.4124	82.9787	81.6754	76.4151	86.1702	81	75.2212	90.4255	82.1256
9	73.8318	84.0426	78.607	75	79.7872	77.3196	74.0385	81.9149	77.7778	64.3836	100	78.3333
10	64.3836	100	78.3333	76.2376	81.9149	78.9744	64.3836	100	78.3333	76.1062	91.4894	83.0918
11	64.3836	100	78.3333	64.3836	100	78.3333	64.3836	100	78.3333	64.3836	100	78.3333
12	71.5517	88.2979	79.0476	72.6496	90.4255	80.5687	75	82.9787	78.7879	77.0642	89.3617	82.7586
13	72.1739	88.2979	79.4258	74.5455	87.234	80.3922	64.3836	100	78.3333	75.2137	93.617	83.4123
14	71.3115	92.5532	80.5556	64.3836	100	78.3333	65.2778	100	78.9916	75.8929	90.4255	82.5243
15	76.9231	85.1064	80.8081	78.8462	87.234	82.8283	73.6842	89.3617	80.7692	64.3836	100	78.3333
16	76.4706	82.9787	79.5918	64.3836	100	78.3333	75.4386	91.4894	82.6923	75.7009	86.1702	80.597
17	76.1905	85.1064	80.402	75	79.7872	77.3196	64.3836	100	78.3333	64.3836	100	78.3333
18	64.3836	100	78.3333	64.3836	100	78.3333	64.3836	100	78.3333	64.3836	100	78.3333
19	64.3836	100	78.3333	77.4775	91.4894	83.9024	64.3836	100	78.3333	76.1062	91.4894	83.0918
20	75.4717	85.1064	80	77.451	84.0426	80.6122	64.3836	100	78.3333	64.3836	100	78.3333
21	64.3836	100	78.3333	76.699	84.0426	80.203	64.3836	100	78.3333	64.3836	100	78.3333
22	64.3836	100	78.3333	70.5882	89.3617	78.8732	64.3836	100	78.3333	76.4706	82.9787	79.5918
23	63.3094	93.617	75.5365	64.3836	100	78.3333	64.3836	100	78.3333	71.5517	88.2979	79.0476
24	64.3836	100	78.3333	77.4194	76.5957	77.0053	65.493	98.9362	78.8136	64.3836	100	78.3333
25	74.0385	81.9149	77.7778	69.2308	86.1702	76.7773	64.3836	100	78.3333	74.5098	80.8511	77.551
26	73.3333	81.9149	77.3869	78.3505	80.8511	79.5812	74.7664	85.1064	79.602	75.9259	87.234	81.1881
27	70.339	88.2979	78.3019	79.5918	82.9787	81.25	64.3836	100	78.3333	69.8413	93.617	80
28	73.7864	80.8511	77.1574	74.1071	88.2979	80.5825	71.6981	80.8511	76	73.913	90.4255	81.3397
29	72.1649	74.4681	73.2984	64.3836	100	78.3333	64.3836	100	78.3333	64.5833	98.9362	78.1513
30	73.6364	86.1702	79.4118	72.0721	85.1064	78.0488	64.5833	98.9362	78.1513	74.7573	81.9149	78.1726
31	64.3836	100	78.3333	78.9474	79.7872	79.3651	72.7273	93.617	81.8605	73.8739	87.234	80
32	63.8298	95.7447	76.5957	77.2277	82.9787	80	75	92.5532	82.8571	64.3836	100	78.3333
33	75.4902	81.9149	78.5714	79.798	84.0426	81.8653	64.3836	100	78.3333	64.3836	100	78.3333
34	64.3836	100	78.3333	76	80.8511	78.3505	73.2759	90.4255	80.9524	75.9259	87.234	81.1881
35	64.3836	100	78.3333	75.9615	84.0426	79.798	73.913	90.4255	81.3397	64.1379	98.9362	77.8243
36	74.0385	81.9149	77.7778	76.699	84.0426	80.203	64.3836	100	78.3333	76.3636	89.3617	82.3529
37	72.1739	88.2979	79.4258	76.4706	82.9787	79.5918	64.3836	100	78.3333	77.1429	86.1702	81.407
38	73.5849	82.9787	78	77.2277	82.9787	80	70.7692	97.8723	82.1429	64.3836	100	78.3333
39	69.3548	91.4894	78.8991	75.9615	84.0426	79.798	70.229	97.8723	81.7778	75	86.1702	80.198

## Sheet: CNN
Blue Channel			Green Channel			Red Channel			Gray Scale
Precision	Recall	F1-score	Precision	Recall	F1-score	Precision	Recall	F1-score	Precision	Recall	F1-score
85	90.4255	87.6289	91.0112	86.1702	88.5246	91.2088	88.2979	89.7297	83.3333	85.1064	84.2105
