# Supplementary material for: Wavelet image scattering based glaucoma detection
Source: BMC Biomed Eng. 2023 Mar 2;5:1. doi: 10.1186/s42490-023-00067-5 (PMC9979468; doi:10.1186/s42490-023-00067-5)
Supplement: Supplementary file 5 — Additional file 5. Wavelet Image Scattering Paper Code. This file contains the codes used for the project. [file 42490_2023_67_MOESM5_ESM.zip]

Archive with 5 entries (5 files):
- Codes/CNN_Classification.m
- Codes/Image_RGB_extraction.m
- Codes/LRclassifier.m
- Codes/SVM_Classifier.m
- Codes/WaveletImageScattering.m
