# Supplementary material for: Wavelet image scattering based glaucoma detection
Source: BMC Biomed Eng. 2023 Mar 2;5:1. doi: 10.1186/s42490-023-00067-5 (PMC9979468; doi:10.1186/s42490-023-00067-5)
Supplement: Supplementary file 5 — Additional file 5. Wavelet Image Scattering Paper Code. This file contains the codes used for the project. [file 42490_2023_67_MOESM5_ESM.zip › Codes/CNN_Classification.m]

%The following code is divided into 3 sections. The first section prepares
%the data. The second section  provides tHe CNN structure and implements the CNN training. The last section 
% carries testing of the CNN performace and analysed the result

%% Section 1-----------------------------------------------------------------------------
f = fullfile('Imdata4CNN','random','ranp_rc','test_set50','nor50');
TestImdsnor50 = imageDatastore(f,'IncludeSubFolders',true,'FileExtensions','.png','LabelSource','foldernames');
f = fullfile('Imdata4CNN','random','ranp_rc','test_set50','glau50');
TestImdsglau50 = imageDatastore(f,'IncludeSubFolders',true,'FileExtensions','.png','LabelSource','foldernames');
%% Section 2------------------------------------------------------------------------------
imageSize = [300 300 1];
layers = [ ...
    imageInputLayer([300 300 1])
    convolution2dLayer(5,20)
    reluLayer
    maxPooling2dLayer(2,'Stride',2)
    fullyConnectedLayer(2)
    softmaxLayer
    classificationLayer];
options = trainingOptions('sgdm', ...
    'MaxEpochs',100,...
    'InitialLearnRate',1e-4, ...
    'Verbose',false, ...
    'Plots','training-progress','ExecutionEnvironment','cpu');
f = fullfile('Imdata4CNN','random','ranp_rc','training_set50');
TrainImds = imageDatastore(f,'IncludeSubFolders',true,'FileExtensions','.png','LabelSource','foldernames');
net = trainNetwork(TrainImds,layers,options);
%% Section 3--------------------------------------------------------------------------------
YPrednor = classify(net,TestImdsnor50,'ExecutionEnvironment','cpu');
DCNNaccuracynor = sum(YPrednor == TestImdsnor50.Labels)/numel(YPrednor)*100;
YPredglau = classify(net,TestImdsglau50,'ExecutionEnvironment','cpu');
DCNNaccuracyglau = sum(YPredglau == TestImdsglau50.Labels)/numel(YPredglau)*100;
DCNNaccuracy = (DCNNaccuracynor + DCNNaccuracyglau)/2;
TestImdsLabels = [TestImdsnor50.Labels;TestImdsglau50.Labels];
YPred = [YPrednor;YPredglau];
Accuracy = sum(YPred == TestImdsLabels)/numel(YPred)*100;
confusionchart(TestImdsLabels,YPred)
[confmat gorder] = confusionmat(TestImdsLabels, YPred);
PrecisionNor = confmat(1,1)/sum(confmat(:,1))*100;
PrecisionGlau = confmat(2,2)/sum(confmat(:,2))*100;
RecallNor = confmat(1,1)/sum(confmat(1,:))*100;
RecallGlau = confmat(2,2)/sum(confmat(2,:))*100;
F1Nor = 2*PrecisionNor*RecallNor/(PrecisionNor + RecallNor);
F1Glau = 2*PrecisionGlau*RecallGlau/(PrecisionGlau + RecallGlau);
PRTable = array2table([PrecisionNor RecallNor F1Nor;...
    PrecisionGlau RecallGlau F1Glau],'VariableNames',{'Precision', 'Recall','F1_Score'},'RowNames',...
    {'Normal', 'Glaucoma'})
