# Supplementary material for: Wavelet image scattering based glaucoma detection
Source: BMC Biomed Eng. 2023 Mar 2;5:1. doi: 10.1186/s42490-023-00067-5 (PMC9979468; doi:10.1186/s42490-023-00067-5)
Supplement: Supplementary file 5 — Additional file 5. Wavelet Image Scattering Paper Code. This file contains the codes used for the project. [file 42490_2023_67_MOESM5_ESM.zip › Codes/Image_RGB_extraction.m]

% We used the following code to extracts induvidual 2D channel (red, blue, and green) from RGB image 
%Create a folder containing flies where the extracted channels and gray
%scale image will be stored

OutputFolder = 'C:\Users\outpfile address for extracted red channel';  %Specify folder and file names where you want the extracted channels stored
dinfo = dir('*.png');  %Get access to to the image files. Note that the RGB Images must be in the current matlab directory  
for k = 1:length(dinfo)  %Index for each RGB image in the directory
thisimage = dinfo(k).name;  % Stores the identitity of the current Image
Img = imread(thisimage); %Reads the image
Y = imshow(Img); %Displays the image
RedChannel = Img(:,:,1); %Extracts the red channel information 
imwrite(RedChannel, fullfile(OutputFolder, thisimage)); %Stores the image in the specified output file address
end

OutputFolder = 'C:\Users\your output file address for extracted green channel'; 
dinfo = dir('*.png');
for k = 1:length(dinfo)
thisimage = dinfo(k).name;
Img = imread(thisimage);
Y = imshow(Img);
GreenChannel = Img(:,:,2);
imwrite(GreenChannel, fullfile(OutputFolder, thisimage));
end

OutputFolder = 'C:\Users\your output file address for extracted blue channel';
dinfo = dir('*.png');
for k = 1:length(dinfo)
thisimage = dinfo(k).name;
Img = imread(thisimage);
Y = imshow(Img);
BlueChannel = Img(:,:,3);
imwrite(BlueChannel, fullfile(OutputFolder, thisimage));
end

OutputFolder = 'C:\Users\your output file address for the gray level image';
dinfo = dir('*.png');
for k = 1:length(dinfo)
thisimage = dinfo(k).name;
Img = imread(thisimage);
Y = imshow(Img);
GrayLevel = rgb2gray(Img);
imwrite(GrayLevel, fullfile(OutputFolder, thisimage));
end
