# Supplementary material for: Wavelet image scattering based glaucoma detection
Source: BMC Biomed Eng. 2023 Mar 2;5:1. doi: 10.1186/s42490-023-00067-5 (PMC9979468; doi:10.1186/s42490-023-00067-5)
Supplement: Supplementary file 5 — Additional file 5. Wavelet Image Scattering Paper Code. This file contains the codes used for the project. [file 42490_2023_67_MOESM5_ESM.zip › Codes/LRclassifier.m]

function [trainedLR, validationAccuracy] = LRclassifiercode(X_L)
inputTable = array2table(X_L, 'VariableNames', {'column_1', 'column_2', 'column_3', 'column_4', 'column_5', 'column_6', 'column_7', 'column_8', 'column_9', 'column_10', 'column_11', 'column_12', 'column_13', 'column_14', 'column_15', 'column_16', 'column_17', 'column_18', 'column_19', 'column_20', 'column_21', 'column_22', 'column_23', 'column_24', 'column_25', 'column_26', 'column_27', 'column_28', 'column_29', 'column_30', 'column_31', 'column_32', 'column_33', 'column_34', 'column_35', 'column_36', 'column_37', 'column_38', 'column_39', 'column_40', 'column_41', 'column_42', 'column_43', 'column_44', 'column_45', 'column_46', 'column_47', 'column_48', 'column_49', 'column_50', 'column_51', 'column_52', 'column_53', 'column_54', 'column_55', 'column_56', 'column_57', 'column_58', 'column_59', 'column_60', 'column_61', 'column_62', 'column_63', 'column_64', 'column_65', 'column_66', 'column_67', 'column_68', 'column_69', 'column_70', 'column_71', 'column_72', 'column_73', 'column_74', 'column_75', 'column_76', 'column_77', 'column_78', 'column_79', 'column_80', 'column_81', 'column_82', 'column_83', 'column_84', 'column_85', 'column_86', 'column_87', 'column_88', 'column_89', 'column_90', 'column_91', 'column_92', 'column_93', 'column_94', 'column_95', 'column_96', 'column_97', 'column_98', 'column_99', 'column_100', 'column_101', 'column_102', 'column_103', 'column_104', 'column_105', 'column_106', 'column_107', 'column_108', 'column_109', 'column_110', 'column_111', 'column_112', 'column_113', 'column_114', 'column_115', 'column_116', 'column_117', 'column_118', 'column_119', 'column_120', 'column_121', 'column_122', 'column_123', 'column_124', 'column_125', 'column_126', 'column_127', 'column_128'});
predictorNames = {'column_1', 'column_2', 'column_3', 'column_4', 'column_5', 'column_6', 'column_7', 'column_8', 'column_9', 'column_10', 'column_11', 'column_12', 'column_13', 'column_14', 'column_15', 'column_16', 'column_17', 'column_18', 'column_19', 'column_20', 'column_21', 'column_22', 'column_23', 'column_24', 'column_25', 'column_26', 'column_27', 'column_28', 'column_29', 'column_30', 'column_31', 'column_32', 'column_33', 'column_34', 'column_35', 'column_36', 'column_37', 'column_38', 'column_39', 'column_40', 'column_41', 'column_42', 'column_43', 'column_44', 'column_45', 'column_46', 'column_47', 'column_48', 'column_49', 'column_50', 'column_51', 'column_52', 'column_53', 'column_54', 'column_55', 'column_56', 'column_57', 'column_58', 'column_59', 'column_60', 'column_61', 'column_62', 'column_63', 'column_64', 'column_65', 'column_66', 'column_67', 'column_68', 'column_69', 'column_70', 'column_71', 'column_72', 'column_73', 'column_74', 'column_75', 'column_76', 'column_77', 'column_78', 'column_79', 'column_80', 'column_81', 'column_82', 'column_83', 'column_84', 'column_85', 'column_86', 'column_87', 'column_88', 'column_89', 'column_90', 'column_91', 'column_92', 'column_93', 'column_94', 'column_95', 'column_96', 'column_97', 'column_98', 'column_99', 'column_100', 'column_101', 'column_102', 'column_103', 'column_104', 'column_105', 'column_106', 'column_107', 'column_108', 'column_109', 'column_110', 'column_111', 'column_112', 'column_113', 'column_114', 'column_115', 'column_116', 'column_117', 'column_118', 'column_119', 'column_120', 'column_121', 'column_122', 'column_123', 'column_124', 'column_125', 'column_126', 'column_127'};
predictors = inputTable(:, predictorNames);
response = inputTable.column_128;
isCategoricalPredictor = [false, false, false, false, false, false, false, false, false, false, false, false, false, false, false, false, false, false, false, false, false, false, false, false, false, false, false, false, false, false, false, false, false, false, false, false, false, false, false, false, false, false, false, false, false, false, false, false, false, false, false, false, false, false, false, false, false, false, false, false, false, false, false, false, false, false, false, false, false, false, false, false, false, false, false, false, false, false, false, false, false, false, false, false, false, false, false, false, false, false, false, false, false, false, false, false, false, false, false, false, false, false, false, false, false, false, false, false, false, false, false, false, false, false, false, false, false, false, false, false, false, false, false, false, false, false, false];
successClass = single(1);
failureClass = single(-1);
numSuccess = sum(response == successClass);
numFailure = sum(response == failureClass);
if numSuccess > numFailure
    missingClass = successClass;
else
    missingClass = failureClass;
end
successFailureAndMissingClasses = [successClass; failureClass; missingClass];
isMissing = isnan(response);
zeroOneResponse = double(ismember(response, successClass));
zeroOneResponse(isMissing) = NaN;
concatenatedPredictorsAndResponse = [predictors, table(zeroOneResponse)];
GeneralizedLinearModel = fitglm(...
    concatenatedPredictorsAndResponse, ...
    'Distribution', 'binomial', ...
    'link', 'logit');
convertSuccessProbsToPredictions = @(p) successFailureAndMissingClasses( ~isnan(p).*( (p<0.5) + 1 ) + isnan(p)*3 );
returnMultipleValuesFcn = @(varargin) varargin{1:max(1,nargout)};
scoresFcn = @(p) [1-p, p];
predictionsAndScoresFcn = @(p) returnMultipleValuesFcn( convertSuccessProbsToPredictions(p), scoresFcn(p) );
predictorExtractionFcn = @(x) array2table(x, 'VariableNames', predictorNames);
logisticRegressionPredictFcn = @(x) predictionsAndScoresFcn( predict(GeneralizedLinearModel, x) );
trainedLR.predictFcn = @(x) logisticRegressionPredictFcn(predictorExtractionFcn(x));
trainedLR.GeneralizedLinearModel = GeneralizedLinearModel;
trainedLR.SuccessClass = successClass;
trainedLR.FailureClass = failureClass;
trainedLR.MissingClass = missingClass;
trainedLR.ClassNames = {successClass; failureClass};
trainedLR.About = 'This struct is a trained model exported from Classification Learner R2021a.';
trainedLR.HowToPredict = sprintf('To make predictions on a new predictor column matrix, X, use: \n  yfit = c.predictFcn(X) \nreplacing ''c'' with the name of the variable that is this struct, e.g. ''trainedModel''. \n \nX must contain exactly 127 columns because this model was trained using 127 predictors. \nX must contain only predictor columns in exactly the same order and format as your training \ndata. Do not include the response column or any columns you did not import into the app. \n \nFor more information, see <a href="matlab:helpview(fullfile(docroot, ''stats'', ''stats.map''), ''appclassification_exportmodeltoworkspace'')">How to predict using an exported model</a>.');
inputTable = array2table(X_L, 'VariableNames', {'column_1', 'column_2', 'column_3', 'column_4', 'column_5', 'column_6', 'column_7', 'column_8', 'column_9', 'column_10', 'column_11', 'column_12', 'column_13', 'column_14', 'column_15', 'column_16', 'column_17', 'column_18', 'column_19', 'column_20', 'column_21', 'column_22', 'column_23', 'column_24', 'column_25', 'column_26', 'column_27', 'column_28', 'column_29', 'column_30', 'column_31', 'column_32', 'column_33', 'column_34', 'column_35', 'column_36', 'column_37', 'column_38', 'column_39', 'column_40', 'column_41', 'column_42', 'column_43', 'column_44', 'column_45', 'column_46', 'column_47', 'column_48', 'column_49', 'column_50', 'column_51', 'column_52', 'column_53', 'column_54', 'column_55', 'column_56', 'column_57', 'column_58', 'column_59', 'column_60', 'column_61', 'column_62', 'column_63', 'column_64', 'column_65', 'column_66', 'column_67', 'column_68', 'column_69', 'column_70', 'column_71', 'column_72', 'column_73', 'column_74', 'column_75', 'column_76', 'column_77', 'column_78', 'column_79', 'column_80', 'column_81', 'column_82', 'column_83', 'column_84', 'column_85', 'column_86', 'column_87', 'column_88', 'column_89', 'column_90', 'column_91', 'column_92', 'column_93', 'column_94', 'column_95', 'column_96', 'column_97', 'column_98', 'column_99', 'column_100', 'column_101', 'column_102', 'column_103', 'column_104', 'column_105', 'column_106', 'column_107', 'column_108', 'column_109', 'column_110', 'column_111', 'column_112', 'column_113', 'column_114', 'column_115', 'column_116', 'column_117', 'column_118', 'column_119', 'column_120', 'column_121', 'column_122', 'column_123', 'column_124', 'column_125', 'column_126', 'column_127', 'column_128'});
predictorNames = {'column_1', 'column_2', 'column_3', 'column_4', 'column_5', 'column_6', 'column_7', 'column_8', 'column_9', 'column_10', 'column_11', 'column_12', 'column_13', 'column_14', 'column_15', 'column_16', 'column_17', 'column_18', 'column_19', 'column_20', 'column_21', 'column_22', 'column_23', 'column_24', 'column_25', 'column_26', 'column_27', 'column_28', 'column_29', 'column_30', 'column_31', 'column_32', 'column_33', 'column_34', 'column_35', 'column_36', 'column_37', 'column_38', 'column_39', 'column_40', 'column_41', 'column_42', 'column_43', 'column_44', 'column_45', 'column_46', 'column_47', 'column_48', 'column_49', 'column_50', 'column_51', 'column_52', 'column_53', 'column_54', 'column_55', 'column_56', 'column_57', 'column_58', 'column_59', 'column_60', 'column_61', 'column_62', 'column_63', 'column_64', 'column_65', 'column_66', 'column_67', 'column_68', 'column_69', 'column_70', 'column_71', 'column_72', 'column_73', 'column_74', 'column_75', 'column_76', 'column_77', 'column_78', 'column_79', 'column_80', 'column_81', 'column_82', 'column_83', 'column_84', 'column_85', 'column_86', 'column_87', 'column_88', 'column_89', 'column_90', 'column_91', 'column_92', 'column_93', 'column_94', 'column_95', 'column_96', 'column_97', 'column_98', 'column_99', 'column_100', 'column_101', 'column_102', 'column_103', 'column_104', 'column_105', 'column_106', 'column_107', 'column_108', 'column_109', 'column_110', 'column_111', 'column_112', 'column_113', 'column_114', 'column_115', 'column_116', 'column_117', 'column_118', 'column_119', 'column_120', 'column_121', 'column_122', 'column_123', 'column_124', 'column_125', 'column_126', 'column_127'};
predictors = inputTable(:, predictorNames);
response = inputTable.column_128;
isCategoricalPredictor = [false, false, false, false, false, false, false, false, false, false, false, false, false, false, false, false, false, false, false, false, false, false, false, false, false, false, false, false, false, false, false, false, false, false, false, false, false, false, false, false, false, false, false, false, false, false, false, false, false, false, false, false, false, false, false, false, false, false, false, false, false, false, false, false, false, false, false, false, false, false, false, false, false, false, false, false, false, false, false, false, false, false, false, false, false, false, false, false, false, false, false, false, false, false, false, false, false, false, false, false, false, false, false, false, false, false, false, false, false, false, false, false, false, false, false, false, false, false, false, false, false, false, false, false, false, false, false];
KFolds = 5;
cvp = cvpartition(response, 'KFold', KFolds);
validationPredictions = response;
numObservations = size(predictors, 1);
numClasses = 2;
validationScores = NaN(numObservations, numClasses);
for fold = 1:KFolds
    trainingPredictors = predictors(cvp.training(fold), :);
    trainingResponse = response(cvp.training(fold), :);
    foldIsCategoricalPredictor = isCategoricalPredictor;
    successClass = single(1);
    failureClass = single(-1);
    numSuccess = sum(trainingResponse == successClass);
    numFailure = sum(trainingResponse == failureClass);
    if numSuccess > numFailure
        missingClass = successClass;
    else
        missingClass = failureClass;
    end
    successFailureAndMissingClasses = [successClass; failureClass; missingClass];
    isMissing = isnan(trainingResponse);
    zeroOneResponse = double(ismember(trainingResponse, successClass));
    zeroOneResponse(isMissing) = NaN;
    concatenatedPredictorsAndResponse = [trainingPredictors, table(zeroOneResponse)];
    GeneralizedLinearModel = fitglm(...
        concatenatedPredictorsAndResponse, ...
        'Distribution', 'binomial', ...
        'link', 'logit');
    convertSuccessProbsToPredictions = @(p) successFailureAndMissingClasses( ~isnan(p).*( (p<0.5) + 1 ) + isnan(p)*3 );
    returnMultipleValuesFcn = @(varargin) varargin{1:max(1,nargout)};
    scoresFcn = @(p) [1-p, p];
    predictionsAndScoresFcn = @(p) returnMultipleValuesFcn( convertSuccessProbsToPredictions(p), scoresFcn(p) );
    
    logisticRegressionPredictFcn = @(x) predictionsAndScoresFcn( predict(GeneralizedLinearModel, x) );
    validationPredictFcn = @(x) logisticRegressionPredictFcn(x);
    
    validationPredictors = predictors(cvp.test(fold), :);
    [foldPredictions, foldScores] = validationPredictFcn(validationPredictors);
    
    validationPredictions(cvp.test(fold), :) = foldPredictions;
    validationScores(cvp.test(fold), :) = foldScores;
end
correctPredictions = (validationPredictions == response);
isMissing = isnan(response);
correctPredictions = correctPredictions(~isMissing);
validationAccuracy = sum(correctPredictions)/length(correctPredictions);
