# Supplementary material for: Wavelet image scattering based glaucoma detection
Source: BMC Biomed Eng. 2023 Mar 2;5:1. doi: 10.1186/s42490-023-00067-5 (PMC9979468; doi:10.1186/s42490-023-00067-5)
Supplement: Supplementary file 5 — Additional file 5. Wavelet Image Scattering Paper Code. This file contains the codes used for the project. [file 42490_2023_67_MOESM5_ESM.zip › Codes/SVM_Classifier.m]

%This code is divided into three sections. Section 1 implements the training
%and optimization of the support vectort machine classifier while section two implemnents
%the testing phase. Section 3 analyses the predictions from the testing
%phase. This code works for only one scattering features set from one of the four 2-D channels
%representations. You will have to repeat for the other 2-D channels
%representation in either randomly partitioned or partitioning by hospital
%dataset
%% Section 1: Training and Optimization-------------------------------------------------------------------------------------------
x1 = ranp_gs_tr_nor_F'; % normal or healthy training scattering features in randomly partitioned dataset
x2 = ranp_gs_tr_glau_F'; % glaucomatuous training scattering features in randomly partitioned dataset
X = [x1;x2];
m = size(x1,1);
n = size(X,1);
LabelTrain = (1:n)'>m;
L = ones(n,1);
L(1:m)=0;
c = cvpartition(n,'KFold',3);
opts = struct('Optimizer','bayesopt','ShowPlots',false,'CVPartition',c,...
    'AcquisitionFunctionName','expected-improvement-plus','MaxObjectiveEvaluations',60);
svmmodGaussian = fitcsvm(X,LabelTrain,'Standardize','on','KernelFunction','rbf','OptimizeHyperparameters','auto','HyperparameterOptimizationOptions',opts)
lossGaussian = kfoldLoss(fitcsvm(X,LabelTrain,'CVPartition',c,'KernelFunction','rbf',...
    'BoxConstraint',svmmodGaussian.HyperparameterOptimizationResults.XAtMinObjective.BoxConstraint,...
    'KernelScale',svmmodGaussian.HyperparameterOptimizationResults.XAtMinObjective.KernelScale))
%% Section 2: Testing--------------------------------------------------------------------------------------------------------------
newXn = ranp_gs_ts_nor_F'; % normal or healthy test scattering features  in randomly partitioned dataset
newXg = ranp_gs_ts_glau_F';% glaucomatuous test scattering features in randomly partitioned dataset
Xn = [newXn;newXg];
p = size(newXn,1);
q = size(Xn,1);
LabelTest = (1:q)'>p;
Ln = ones(q,1);
Ln(1:p)=0;
Ypred = predict(svmmodGaussian,Xn);
TestaccuracyGaussian = sum(Ypred == LabelTest)/numel(Ypred)*100;
%% Section 3 -------------------------------------------------------------------------------------------------------------------------
confusionchart(LabelTest,Ypred)
[confmat gorder] = confusionmat(LabelTest, Ypred);
PrecisionNor = confmat(1,1)/sum(confmat(:,1))*100;
PrecisionGlau = confmat(2,2)/sum(confmat(:,2))*100;
RecallNor = confmat(1,1)/sum(confmat(1,:))*100;
RecallGlau = confmat(2,2)/sum(confmat(2,:))*100;
F1Nor = 2*PrecisionNor*RecallNor/(PrecisionNor + RecallNor);
F1Glau = 2*PrecisionGlau*RecallGlau/(PrecisionGlau + RecallGlau);
PRTableGaussian = array2table([PrecisionNor RecallNor F1Nor;...
    PrecisionGlau RecallGlau F1Glau],'VariableNames',{'Precision', 'Recall','F1_Score'},'RowNames',...
    {'Normal', 'Glaucoma'})
[YPred,scores] = predict(svmmodGaussian,Xn);
[Xsvm,Ysvm,Tsvm,AUCGaussian] = perfcurve(LabelTest,scores(:,svmmodGaussian.ClassNames),'true');
plot(Xsvm,Ysvm)
xlabel('False positive rate') 
ylabel('True positive rate')
title('ROC for Classification by SVM Gaussian')
