# Supplementary material for: Wavelet image scattering based glaucoma detection
Source: BMC Biomed Eng. 2023 Mar 2;5:1. doi: 10.1186/s42490-023-00067-5 (PMC9979468; doi:10.1186/s42490-023-00067-5)
Supplement: Supplementary file 5 — Additional file 5. Wavelet Image Scattering Paper Code. This file contains the codes used for the project. [file 42490_2023_67_MOESM5_ESM.zip › Codes/WaveletImageScattering.m]

% The following code has three sections
% The first section enables information about the extracted 2D image representations 
% to be stored using Matlab Image Datastore facility for improved memory
% usage. 
% The second section builds the Wavelet Image Scattering Network.
%The last section gathers the scattering features into a single
%matrix
% This particular illustration is for the training set of the random partitioned glaucoma samples retinal fundus image  

%Section 1
f = fullfile('Expe','random','ranp_bc','training_set','glau'); % You will need to change the address in the parenthesis to your own 
Imds = imageDatastore(f,'IncludeSubFolders',true,'FileExtensions','.png','LabelSource','foldernames');
Imds = shuffle(Imds);
[train1Imds,train2Imds] = splitEachLabel(Imds,0.5);
Ttrain1 = tall(train1Imds);
Ttrain2 = tall(train2Imds);

%Section 2
sn = waveletScattering2('ImageSize',[300 300],'InvarianceScale',a,'QualityFactors',[b c],'NumRotations',[6 6]); % Here, the Invariance scale and quality factor parameters are left for the user to vary

%Section 3
train1features = cellfun(@(x)ScattteringFeatures_mean(sn,x),Ttrain1,'Uni',0); % Here, the mean of the scatering features is obtainede along the x and y dimension
train2features = cellfun(@(x)ScatteringFeatures_mean(sn,x),Ttrain2,'Uni',0);
Train1f = gather(train1features);
train1features = cat(2,Train1f{:});
Train2f = gather(train2features);
train2features = cat(2,Train2f{:});
TrainingFeatures  = [train1features train2features];
